# Supplementary material for: Saccharomyces cerevisiae mitochondria are required for optimal attractiveness to Drosophila melanogaster
Source: PLoS One. 2014 Dec 2;9(12):e113899. doi: 10.1371/journal.pone.0113899 (PMC4252075; doi:10.1371/journal.pone.0113899)
Supplement: S1 Scripts — Scripts used in analysis of GC-MS data. (ZIP) [file pone.0113899.s008.zip]

Archive with 16 entries (13 files):
- Scripts Supplement/
- Scripts Supplement/061014_02.CDF
- Scripts Supplement/GC_MS_avg_reps.m
- __MACOSX/
- __MACOSX/Scripts Supplement/
- __MACOSX/Scripts Supplement/._GC_MS_avg_reps.m
- Scripts Supplement/GC_MS_baseline_correction.m
- __MACOSX/Scripts Supplement/._GC_MS_baseline_correction.m
- Scripts Supplement/GC_MS_combine_peaks.m
- __MACOSX/Scripts Supplement/._GC_MS_combine_peaks.m
- Scripts Supplement/GC_MS_parse_double_calls.m
- __MACOSX/Scripts Supplement/._GC_MS_parse_double_calls.m
- Scripts Supplement/GC_MS_peak_finder.m
- __MACOSX/Scripts Supplement/._GC_MS_peak_finder.m
- Scripts Supplement/GC_MS_sn_corrected_chromatograms.m
- __MACOSX/Scripts Supplement/._GC_MS_sn_corrected_chromatograms.m
