# Supplementary material for: Saccharomyces cerevisiae mitochondria are required for optimal attractiveness to Drosophila melanogaster
Source: PLoS One. 2014 Dec 2;9(12):e113899. doi: 10.1371/journal.pone.0113899 (PMC4252075; doi:10.1371/journal.pone.0113899)
Supplement: S1 Scripts — Scripts used in analysis of GC-MS data. (ZIP) [file pone.0113899.s008.zip › Scripts Supplement/GC_MS_avg_reps.m]

%[a,c,b]=average_reps({'BY4741_aux_plate_start', 'Tet18_A_plate_start', 'Tet1_B_plate_start', 'BY4742_aux_plate_start'});
%[TIC_matrix, SD_matrix, c_name]=GC_MS_avg_reps({'BY4741_aux_YPD_plate_start_new', 'BY4742_aux_YPD_plate_start_new', 'Tet18_A_plate_start_new', 'Tet18_B_plate_start_new', 'Tet18_C_plate_start_new', 'Tet18_D_plate_start_new'});
%[TIC_matrix, SD_matrix, c_name]= GC_MS_avg_reps({'BY4741_aux_plate_start', 'BY4742_aux_plate_start','Tet18_A_plate_start','Tet18_B_plate_start','Tet18_C_plate_start', 'Tet18_D_plate_start'}, {'high', 'low', 'high', 'low', 'high', 'low'});
%[TIC_matrix, SD_matrix, c_name]= GC_MS_avg_reps({'BY4741_aux_plate_start', 'BY4742_aux_plate_start'}, {'high', 'low'});
%[TIC_matrix, SD_matrix, c_name]= GC_MS_avg_reps({'BY4741_prot_plate_start', 'BY4741_aux_plate_start', 'BY4742_prot_plate_start', 'BY4742_aux_plate_start'}, {'high','high','low','low'});
%[TIC_matrix, SD_matrix, c_name]= GC_MS_avg_reps({'Tet1_A_plate_start', 'Tet1_B_plate_start', 'Tet1_C_plate_start', 'Tet1_D_plate_start', 'Tet18_A_plate_start', 'Tet18_B_plate_start', 'Tet18_C_plate_start', 'Tet18_D_plate_start', 'BY4741_aux_plate_start', 'BY4742_aux_plate_start'}, {'high','high','low','low', 'high','high','low','low','low','low'});
%[TIC_matrix, SD_matrix, c_name]= GC_MS_avg_reps({'T73_YPD_plate_start', 'UC5_YPD_plate_start', 'Y10_YPD_plate_start', 'Clib382_YPD_plate_start', 'PW5_YPD_plate_start', 'Clib215_YPD_plate_start', 'I14_YPD_plate_start', 'YPS163_YPD_plate_start'}, {'high', 'low', 'high', 'low', 'high', 'low', 'high', 'low'});
%[TIC_matrix, SD_matrix, c_name]= GC_MS_avg_reps({'T73_SC_plate_start', 'UC5_SC_plate_start', 'Y10_SC_plate_start', 'Clib382_SC_plate_start', 'PW5_SC_plate_start', 'Clib215_SC_plate_start', 'I14_SC_plate_start', 'YPS163_SC_plate_start'}, {'high', 'low', 'high', 'low', 'high', 'low', 'high', 'low'});

%New for 1/28: 

%[TIC_matrix, SD_matrix, c_name]= GC_MS_avg_reps({'BY4741_aux_YPD_plate_start_new_7h', 'BY4742_aux_YPD_plate_start_new_7h','BY4741_aux_YPD_plate_start_new_16h', 'BY4742_aux_YPD_plate_start_new_16h', 'BY4741_aux_YPD_plate_start_new', 'BY4742_aux_YPD_plate_start_new','BY4741_aux_YPD_plate_start_new_2day', 'BY4742_aux_YPD_plate_start_new_2day', 'BY4741_aux_YPD_plate_start_new_3day', 'BY4742_aux_YPD_plate_start_new_3day'});
    
%[TIC_matrix, SD_matrix, c_name]= GC_MS_avg_reps({'Tet18_A_plate_start_new', 'Tet18_B_plate_start_new', 'Tet18_C_plate_start_new', 'Tet18_D_plate_start_new'...
    %'BY4741_aux_YPD_plate_start_new', 'BY4742_aux_YPD_plate_start_new'});
    
%New for 2/11: 

%[TIC_matrix, SD_matrix, c_name]=GC_MS_avg_reps({'BY4741_aux_YPD_plate_7h_n', 'BY4741_aux_YPD_plate_16h_n', 'BY4741_aux_YPD_plate_1day_n', 'BY4741_aux_YPD_plate_2day_n', 'BY4741_aux_YPD_plate_3day_n','BY4742_aux_YPD_plate_7h_n', 'BY4742_aux_YPD_plate_16h_n' 'BY4742_aux_YPD_plate_1day_n', 'BY4742_aux_YPD_plate_2day_n', 'BY4742_aux_YPD_plate_3day_n'});

%[TIC_matrix,SD_matrix,c_name]=GC_MS_avg_reps({'Tet18_A_YPD_plate_1day_n','Tet18_B_YPD_plate_1day_n','Tet18_C_YPD_plate_1day_n','Tet18_D_YPD_plate_1day_n','BY4741_aux_YPD_plate_1day_n'});

%[TIC_matrix,SD_matrix,c_name]=GC_MS_avg_reps({'Tet1_A_YPD_plate_1day_n','Tet1_B_YPD_plate_1day_n','Tet1_C_YPD_plate_1day_n','Tet3_C_YPD_plate_1day_n','BY4741_aux_YPD_plate_1day_n'});

%[TIC_matrix,SD_matrix,c_name]=GC_MS_avg_reps({'Tet1_A_YPD_plate_1day_n','Tet3_C_YPD_plate_1day_n','Tet1_C_YPD_plate_1day_n','Tet1_B_YPD_plate_1day_n','BY4741_aux_YPD_plate_1day_n'});

%[TIC_matrix, SD_matrix, c_name]= GC_MS_avg_reps({'Tet10_A_plate_start', 'Tet10_B_plate_start', 'Tet10_C_plate_start', 'Tet10_D_plate_start', 'BY4741_aux_plate_start', 'BY4742_aux_plate_start'});

%[TIC_matrix, SD_matrix, c_name]= GC_MS_avg_reps({'BY4741_aux_YPD_plate_1day_n', 'BY4742_aux_YPD_plate_1day_n', 'T73_YPD_plate_1day_n', 'T73_YNB_plate_1day_n'});

%New for 3/3, using this to make my peak matrix heatmap figure

%[TIC_matrix,SD_matrix,c_name]=GC_MS_avg_reps({'Tet18_A_YPD_plate_1day_n','Tet18_B_YPD_plate_1day_n','Tet18_C_YPD_plate_1day_n','Tet18_D_YPD_plate_1day_n','BY4741_aux_YPD_plate_1day_n', 'BY4742_aux_YPD_plate_1day_n'});
%[TIC_matrix, SD_matrix, c_name]=GC_MS_avg_reps({'BY4741_aux_YPD_plate_1day_n','T73_YNB_plate_1day_n','Clib382_YNB_plate_1day_n','I14_YNB_plate_1day_n','YPS163_YNB_plate_1day_n','RM11_YNB_plate_1day_n'});
%[TIC_matrix, SD_matrix, c_name]=GC_MS_avg_reps({'BY4741_aux_YPD_plate_1day_n','T73_YPD_plate_1day_n','Clib382_YPD_plate_1day_n','I14_YPD_plate_1day_n','YPS163_YPD_plate_1day_n','RM11_YPD_plate_1day_n'});
%New for 3/10: 
%[TIC_matrix, SD_matrix, c_name]=GC_MS_avg_reps({'BY4741_aux_YPD_liquid_anaerobic_1day','BY4742_aux_YPD_liquid_anaerobic_1day', 'BY4741_aux_YPD_liquid_aerobic_1day','BY4742_aux_YPD_liquid_aerobic_1day'});

%New for 4/18:
%[TIC_matrix, SD_matrix,c_name]=GC_MS_avg_reps({'GY_GoldenGate_Ale_18YPD_liquid','GY_NorCal_Ale_18YPD_liquid', 'GY_Vermont_IPA_18YPD_liquid', 'GY_GoldenPear_Belgain_18YPD_liquid', 'GY_YPD_liquid'});
%[TIC_matrix, SD_matrix,c_name]=GC_MS_avg_reps({'GY_GoldenGate_Ale_RTYPD_liquid','GY_NorCal_Ale_RTYPD_liquid', 'GY_Vermont_IPA_RTYPD_liquid', 'GY_GoldenPear_Belgain_RTYPD_liquid', 'GY_YPD_liquid'});
%[TIC_matrix, SD_matrix,c_name]=GC_MS_avg_reps({'BY4741_aux_YPD_plate_1day_n','BY4742_aux_YPD_plate_1day_n', 'BY4741_EEB1del_YPD_plate_1day'});
%[TIC_matrix, SD_matrix,c_name]=GC_MS_avg_reps({'BY4741_aux_YPD_plate_1day_n','BY4742_aux_YPD_plate_1day_n', 'MRP116delta_YPD_plate_1day'});
%[TIC_matrix,SD_matrix,c_name]=GC_MS_avg_reps({'GY_GoldenPear_Belgain_18YPD_liquid','GY_GoldenPear_Belgain_RTYPD_liquid','GY_YPD_liquid'});
%[TIC_matrix,SD_matrix,c_name]=GC_MS_avg_reps({'GY_GoldenGate_Ale_18YPD_liquid','GY_GoldenGate_Ale_RTYPD_liquid','GY_YPD_liquid'});
%[TIC_matrix,SD_matrix,c_name]=GC_MS_avg_reps({'GY_NorCal_Ale_18YPD_liquid','GY_NorCal_Ale_RTYPD_liquid','GY_YPD_liquid'});
%[TIC_matrix,SD_matrix,c_name]=GC_MS_avg_reps({'GY_Vermont_IPA_18YPD_liquid','GY_Vermont_IPA_RTYPD_liquid','GY_YPD_liquid'});

%New for 5/30: Working on making figures for paper. Playing around with
%visualizations 
%[TIC_matrix, SD_matrix,c_name]=GC_MS_avg_reps({'BY4741_aux_YPD_plate_1day_n','BY4742_aux_YPD_plate_1day_n','BY4741_EEB1del_YPD_plate_1day','MRP116delta_YPD_plate_1day'});
%[TIC_matrix, SD_matrix,c_name]=GC_MS_avg_reps({'BY4741_aux_YPD_plate_1day_n','BY4742_aux_YPD_plate_1day_n','BY4741_EEB1del_YPD_plate_1day','BY4742_Rhominus_YPD_plate_1day'});
%[TIC_matrix, SD_matrix,c_name]=GC_MS_avg_reps({'BY4742_aux_YPD_plate_1day_n','BY4741_aux_YPD_plate_1day_n','T73_YPD_plate_1day_n','T73_YNB_plate_1day_n','T73_SC_plate_1day_n','T73_Grape_plate_1day_n'});
%[TIC_matrix, SD_matrix,c_name]=GC_MS_avg_reps({'T73_YPD_plate_1day_n','T73_YNB_plate_1day_n','T73_SC_plate_1day_n','T73_Grape_plate_1day_n'});
%[TIC_matrix,SD_matrix,c_name]=GC_MS_avg_reps({'T73_YPD_plate_1day_n','T73_YNB_plate_1day_n','T73_SC_plate_1day_n'});
%[TIC_matrix, SD_matrix,c_name]=GC_MS_avg_reps({'T73_YPD_plate_1day_n','T73_SC_plate_1day_n'});
%[TIC_matrix,SD_matrix,c_name]=GC_MS_avg_reps({'BY4741_aux_YPD_plate_1day_n','BY4742_aux_YPD_plate_1day_n','BY4741_aux_YPD_plate_3day_n','BY4742_aux_YPD_plate_3day_n'});
%[TIC_matrix,SD_matrix,c_name]=GC_MS_avg_reps({'BY4741_aux_YPD_plate_1day_n','BY4742_aux_YPD_plate_1day_n', 'BY4742_Grande_YPD_plate_1day'});
%[TIC_matrix, SD_matrix, c_name]=GC_MS_avg_reps({'BY4741_aux_YPD_liquid_anaerobic_1day','BY4742_aux_YPD_liquid_anaerobic_1day', 'BY4741_aux_YPD_liquid_aerobic_1day','BY4742_aux_YPD_liquid_aerobic_1day'});
%[TIC_matrix,SD_matrix,c_name]=GC_MS_avg_reps({'BY4741_aux_YPD_plate_1day_n','BY4742_aux_YPD_plate_1day_n','Tet3_A_YPD_plate_1day_n'});

function[TIC_avg_matrix, TIC_std_matrix, condition_names] = GC_MS_avg_reps(condition_names)

%condition_names= condition_names;
home_dir= cd();
list= size(condition_names,2);
TIC_length= [];

for k=1:list
    cd(condition_names{k})
    current_dir= condition_names{k};
%Get a list of the .CDF files in the folder and determine the number of
%files in the folder:

file_list= dir('./*.CDF');
number_of_files= size(file_list, 1);

%Get some basic data on the size of each data file to help properly
%pre-allocate the storage matrix( and print the lengths to the screen:
%TIC_length= [];
for i= 1:number_of_files
    netCDF= file_list(i).name;
    out = mzcdfread(netCDF);
    current_TIC_length= size(out.total_intensity,1);
    TIC_length= current_TIC_length;
    fprintf('scan length for %s: %d \n', file_list(i).name, current_TIC_length);
    clear netCDF out current_TIC_length 
end

%Decide if the script should continue running: 

reply= input('Continue running given TIC lengths? (y/n)?', 's');

if strcmp(reply,'n')
    exit();
else 
    fprintf('yay!ok, lets average the replicates \n');
end


TIC_matrix= zeros(TIC_length, number_of_files);

for i = 1:number_of_files
    netCDF= file_list(i).name;
    out = mzcdfread(netCDF);
    TIC= out.total_intensity;
    TIC_matrix(:,i)= TIC;
    clear TIC out netCDF file_number TIC_name; 
end

%get an average value for every scan value across all of the replicates-
%from my analyses it looks like the average and medain are close here-
%indicating that the data is evenly distrubuted
avg_TIC= mean(TIC_matrix,2);
%avg_TIC= median(TIC_matrix,2);
std_TIC=std(TIC_matrix,0,2);

%save the data file to use for comparisons across conditions: 
file_name = [current_dir, '_avg'];
file_name_2= [current_dir, '_std'];
save(file_name, 'avg_TIC', '-double');
save(file_name_2, 'std_TIC', '-double');
cd (home_dir);
end

%initialize matrix for number of trials: 

TIC_avg_matrix= zeros(list, TIC_length);
TIC_std_matrix= zeros(list, TIC_length);
    for k=1:list
        cd(condition_names{k})
        current_dir= condition_names{k};
        TIC_name= [current_dir, '_avg.mat'];
        TIC_std_name = [current_dir, '_std.mat'];
        current_TIC= open(TIC_name);
        current_std = open(TIC_std_name);
        current_TIC_1= current_TIC.avg_TIC;
        current_std_1= current_std.std_TIC;
        %keyboard();
        TIC_avg_matrix(k,:)= current_TIC_1;
        TIC_std_matrix(k,:)= current_std_1;
        clear current_TIC TIC_name current_dir current_std
        cd (home_dir); 
    end
   
end 
