# Supplementary material for: Saccharomyces cerevisiae mitochondria are required for optimal attractiveness to Drosophila melanogaster
Source: PLoS One. 2014 Dec 2;9(12):e113899. doi: 10.1371/journal.pone.0113899 (PMC4252075; doi:10.1371/journal.pone.0113899)
Supplement: S1 Scripts — Scripts used in analysis of GC-MS data. (ZIP) [file pone.0113899.s008.zip › Scripts Supplement/GC_MS_baseline_correction.m]

%[baseline_corrected_TICs,beta_matrix, start, cutoff_val, peak_windows, lowest_cutoff]=non_linear_regression_3(TIC_matrix);

function[ baseline_corrected_TICs, beta_matrix, start, cutoff_val, peak_windows, lowest_cutoff]=non_linear_regression_3(TIC_matrix)


%sort matrix by column
sorted_matrix= sort(TIC_matrix,2);

%find the cut off values at every 5th percentile. I figure I can use these
%values to figure out which value to use as a cut off for peaks:
x=10:.1:100;
percentage_vals=zeros(size(x,2),size(TIC_matrix,1));
for i=1:size(x,2)
    per=x(i);
    percent_value=prctile(TIC_matrix,per,2);
    percentage_vals(i,:)=percent_value;
end

%plot to visualize:
subplot(1,2,1);
for i=1:size(percentage_vals,2)
    plot(log(percentage_vals(:,i)));
    hold on; 
end

%normalize each sample to look for trends: 
percentage_vals_norm= zeros(size(x,2),size(TIC_matrix,1));

for i=1:size(percentage_vals,2)
    per_normalized= percentage_vals(:,i) ./ max(percentage_vals(:,i));
    percentage_vals_norm(:,i)= per_normalized;
end

%plot the normalized values (pecentage bin on x axis normalized value on y)
subplot(1,2,2)
for i=1:size(percentage_vals_norm,2)
    plot(log(percentage_vals_norm (:,i)), 'r');
    hold on; 
end

% find the correlation between the raw and normalized values for each TIC
% percentage value- i.e. how well are values at each perecentage cutoff
% correlated? and produce a visual plot to inspect: 
figure()
%For raw data:
[coff_r,coff_p_vals_r]= corrcoef(percentage_vals');
subplot(2,2,1);
imagesc(coff_r);
colorbar;
%plot p vals (with a cut off of p= .05). Anything less than p=.05 can be
%considered a significant correlation. We are looking for the place where
%this correlation breaks down. 
subplot(2,2,2)
imagesc(coff_p_vals_r<.05);
colorbar()

%For normalized data: 
[coff,coff_p_vals]= corrcoef(percentage_vals_norm');
subplot(2,2,3);
imagesc(coff);
colorbar();
%plot p vals (with a cut off of p= .05). Anything less than p=.05 can be
%considered a significant correlation. We are looking for the place where
%this correlation breaks down. 
subplot(2,2,4)
imagesc(coff_p_vals<.05);
colorbar()


%Find an appropriate start value for the model using the correlation
%matrix by looking for the first time the correlation drops below some
%correlation value (for example, .98). 

%for normalized values:
start_pos = find(coff_r(1,:)<.98,1);
start = percentage_vals(start_pos);

% an "anonymous" function that peter helped me write to match the two
% slopes in the GC-MS data: 

fun1 = @(beta, x) (beta(1) .* x + beta(2)).*(x < beta(3)) + (beta(4) .* (x-beta(3)) + beta(5)+beta(3)*beta(1) + beta(2)) .* (x >= beta(3));
%plot(1:1000, fun([1,0, 500, 10,0], 1:1000))

%make a sqaure matrix to collect the beta vals: 

beta_matrix= zeros(size(sorted_matrix,1));
figure()
for i=1:size(sorted_matrix,1)
    for k=1:size(sorted_matrix,1)
    if k==i
        %next();
    else 
%can use either percetages or the whole TIC: 
        x= percentage_vals(:,i);
        y= percentage_vals(:,k);
        beta =nlinfit(x,y, fun1, [1,0, start, 1,0]);
        beta_matrix(i,k)= beta(3);
        %Print: 
        subplot(1,2,1);
        out= fun1(beta, x);
        scatter(x,y)
        hold on;
        subplot(1,2,2);
        scatter(x, out);
        hold on;
        clear x y beta out 
    end
    end
end

%Can use the "beta_matrix" as a way to most accurately compare each
%pairwise sample- for an all by all comparision we should probably choose
%the lowest cutoff in the matrix. 

%Transform zeros to inf so I can find minimum vals:
%%12/17- I added in a abs() because I got a negative for some reason...

beta_matrix(~beta_matrix) = inf;
lowest_cutoff= min(abs(min(beta_matrix)));
%lowest_cutoff= mean(min(beta_matrix));
cutoff_indicies=zeros(1, size(sorted_matrix,1));
for i=1:size(sorted_matrix,1)
    cutoff_indicies(i)= find(percentage_vals(:,i)> lowest_cutoff,1);
end

%fit a line to the baseline across the sample:
    
segment_size= 150;
correction = .25;
start= 1;
local_min= zeros(1, floor(length(TIC_matrix(i,:))/segment_size));
normalized_fits= zeros(size(TIC_matrix,1), size(TIC_matrix,2));
for i=1:size(TIC_matrix,1) 
    %pick out the lowest value every 100 scans: 
    number_of_pieces= floor(length(TIC_matrix(i,:))/segment_size);
    for k=1:number_of_pieces
        end_scan= k*segment_size;
        %disp(end_scan)
        start_scan= end_scan - (segment_size -1);
        %disp(start_scan)
        if end_scan > length(TIC_matrix(i,:))
            end_scan = length(TIC_matrix(i,:));
            %disp(end_scan)
            start_scan= ((k-1) * segment_size) +2 ;
            %disp(start_scan)
        end
        local_min(k)= min(TIC_matrix(i,start_scan:end_scan));
    end
    figure()
    hold on;
    xs = 1:size(local_min, 2);
    ys = local_min;
    p = polyfit(xs, ys,1);
    yfit=polyval(p, 1:size(local_min,2));
    plot(local_min);
    plot(yfit, 'g');
    hold off;
    yfit_full= polyval(p, 1:size(TIC_matrix(i,:),2));
    min_val= min(yfit_full);
    y_fit_zeros= yfit_full - min_val;
    max_val= max(y_fit_zeros);
    yfit_norm= y_fit_zeros ./max_val;
    normalized_fits(i,:)= yfit_norm;
    %plot(normalized_fits(i,:));
end

baseline_corrected_TICs= zeros(size(TIC_matrix,1), size(TIC_matrix,2)); 

for i=1:size(TIC_matrix,1)
    figure();
    cutoff_val= percentage_vals(cutoff_indicies(i),i);
    positional_cutoff= zeros(1,size(normalized_fits,2));
    for k=1:size(normalized_fits,2)
        positional_cutoff(k)= (normalized_fits(i,k) - correction)*cutoff_val + cutoff_val;
    end
    TIC_peaks=TIC_matrix(i,:)> positional_cutoff;
    TIC_peaks_real= TIC_peaks .* TIC_matrix(i,:);
    plot(TIC_matrix(i,:),'r');
    hold on; 
    plot(TIC_peaks_real);
    baseline_corrected_TICs(i,:)= TIC_peaks_real;
end

peak_windows= zeros(size(TIC_matrix,1), size(TIC_matrix,2));

for k=1:size(baseline_corrected_TICs,1)
    %index_list_baseline= find(baseline_corrected_TICs(k,:)==0);
    [index_list_peaks, vals, vals2]= find(baseline_corrected_TICs(k,:)>0);
    for i=1:size(index_list_peaks,2)
        current_pos= vals(i); 
        peak_windows(k,current_pos)= 1;
    end
end
imagesc(peak_windows);

end
