# Supplementary material for: Saccharomyces cerevisiae mitochondria are required for optimal attractiveness to Drosophila melanogaster
Source: PLoS One. 2014 Dec 2;9(12):e113899. doi: 10.1371/journal.pone.0113899 (PMC4252075; doi:10.1371/journal.pone.0113899)
Supplement: S1 Scripts — Scripts used in analysis of GC-MS data. (ZIP) [file pone.0113899.s008.zip › Scripts Supplement/GC_MS_combine_peaks.m]

% Use full matrix:
%[peak_matrix, peak_matrix_combined, peak_matrix_combined_vals, peak_matrix_combined_pos, peak_matrix_combined_vals_no_zeros,peak_matrix_combined_pos_no_zeros, normalized_peaks]=combine_peaks_update_2(smoothed_matrix, peak_matrix_new, c_name,'test_full');
%Use S/N corrected matrix: 
%[peak_matrix, peak_matrix_combined, peak_matrix_combined_vals, peak_matrix_combined_pos, peak_matrix_combined_vals_no_zeros, peak_matrix_combined_pos_no_zeros, normalized_peaks]=combine_peaks_update_2(smoothed_matrix, peak_matrix_sn, c_name,'test', TIC_matrix);

function[peak_matrix, peak_matrix_combined, peak_matrix_combined_vals, peak_matrix_combined_pos, peak_matrix_combined_vals_no_zeros,peak_matrix_combined_pos_no_zeros, normalized_peaks]= combine_peaks_update_2(smoothed_matrix, peak_matrix_new, c_name, matrix_name, TIC_matrix)

%Find all of the unique peak positions found in the dataset:
starting_list= unique(peak_matrix_new(:,3,:));

%Now figure out which samples have each of these peaks:
peak_matrix= zeros(size(starting_list,1), (size(peak_matrix_new,3)+1));
peak_matrix(:,(size(peak_matrix_new,3)+1))= starting_list;

for i=1:size(starting_list,1)
    current_peak_pos= starting_list(i);
    if current_peak_pos > 0
        for j= 1:size(smoothed_matrix,1)
        current_matrix_peak_pos= find(starting_list(i)==peak_matrix_new(:,3,j));
        if current_matrix_peak_pos > 0 
            peak_matrix(i,j)= 1;
        end
        end
    end
end

%Now figure out a way to collapse the same peak that is called slightly
%differently across files: 
peak_matrix_combined=zeros(size(starting_list,1), (size(peak_matrix_new,3)+1));
peak_matrix_combined(:,(size(peak_matrix_new,3)+1))= starting_list;

for i=2:size(peak_matrix,1)
%for i=134:134
    current_peak= peak_matrix(i,(size(peak_matrix_new,3)+1))
    if ( sum(peak_matrix(i,1:size(smoothed_matrix,1))) < size(smoothed_matrix,1))
        %return the indicies (if any) have a peak present at the current
        %location( might be worth considering a local alignment or a
        %corrlation of mass profiles?)
        pos_hits= find(peak_matrix(i,1:size(smoothed_matrix,1)));
        start_outerbound = size(smoothed_matrix,2);
        end_outerbound = 0; 
        for k=1:size(pos_hits,2)
            current_matrix= pos_hits(k);
            %add positive hits to the matrix at their current postion: 
            peak_matrix_combined(i, current_matrix)= current_peak;
            %now assess the start and stop associated with the peak:
            current_peak_line= find(peak_matrix_new(:,3,current_matrix) == current_peak);
            peak_start_pos= peak_matrix_new(current_peak_line,1,current_matrix);
            peak_end_pos= peak_matrix_new(current_peak_line,2,current_matrix);
            if peak_start_pos < start_outerbound 
                start_outerbound = peak_start_pos;
            end
            if peak_end_pos > end_outerbound
                end_outerbound = peak_end_pos;
            end
        end
        %Now look for peaks in the other files within the peak range: 
        neg_hits=find(peak_matrix(i,1:size(smoothed_matrix))==0);
        for j=1:size(neg_hits,2)
            current_matrix= neg_hits(j);
           %potential_match_indices= find(peak_matrix_new((find(peak_matrix_new(:,3,current_matrix) > start_outerbound)),3, current_matrix) < end_outerbound);
            potential_match_indices= zeros(1, size(peak_matrix_new,1));
           for p= 1:size(peak_matrix_new,1)
                current_potentail_replacement = peak_matrix_new(p,3,current_matrix);
                if current_potentail_replacement >= start_outerbound && current_potentail_replacement <= end_outerbound; 
                    potential_match_indices(p)= 1;
                end
            end
            if sum(potential_match_indices == 1) == 1
                peak_matrix_combined(i, current_matrix)= peak_matrix_new((find(potential_match_indices)),3,current_matrix);
            end 
            %Need to decide between the two peaks:
            if sum(potential_match_indices == 1) > 1
                possible_matches= find(potential_match_indices == 1);
                possible_matches_peak_pos= zeros(1, size(possible_matches,2));
                possible_matches_start= zeros(1, size(possible_matches,2));
                possible_matches_end= zeros(1, size(possible_matches,2));
                for q=1:size(possible_matches,2)
                    possible_matches_peak_pos(1, q)= peak_matrix_new(possible_matches(q),3,current_matrix);
                    possible_matches_start(1, q)= peak_matrix_new(possible_matches(q),1,current_matrix);
                    possible_matches_end(1, q)= peak_matrix_new(possible_matches(q),2,current_matrix);
                end
                difference_from_peak= abs(possible_matches_peak_pos - current_peak);
                [peak_val, peak_in]= sort(difference_from_peak);
                if peak_val(1) < peak_val(2)
                    peak_matrix_combined(i, current_matrix)= peak_matrix_new(possible_matches(peak_in(1)),3,current_matrix);
                end
                if peak_val(1) == peak_val(2)
                    total_differences=zeros(1, size(possible_matches,2));
                    for s=1:size(possible_matches,2)
                        start_diff= abs(possible_matches_start(1,s) - peak_start_pos);
                        end_diff= abs(possible_matches_end(1,s) - peak_end_pos);
                        total_differences(1,s)= start_diff + end_diff + difference_from_peak(s);
                    end
                    [peak_val_2, peak_in_2] = sort(total_differences);
                    if peak_val_2(1) < peak_val_2(2)
                        peak_matrix_combined(i, current_matrix)= peak_matrix_new(possible_matches(peak_in_2(1)),3,current_matrix);
                    end
                end
            end
        end
    end
        clear start_outerbound end_outerbound
    if ((sum(peak_matrix(i,1:size(smoothed_matrix,1)))) == size(smoothed_matrix,1));
        for r=1:size(smoothed_matrix,1)
            peak_matrix_combined(i,r) = current_peak;
        end
    end
end        


% now put the relevant values next to eachother: 

peak_matrix_combined_vals = zeros(size(starting_list,1), size(peak_matrix_combined,2));
peak_matrix_combined_pos = zeros(size(starting_list,1), size(peak_matrix_combined,2));
accounted_vals= zeros(size(starting_list,1), 1);
counter= 1;
for i=2:size(starting_list,1)
    current_peak = starting_list(i)
    have_yet= sum(current_peak == accounted_vals)
    if have_yet == 0 
    current_peak_key = peak_matrix_combined(i,1:size(smoothed_matrix,1));
    peak_matrix_combined_pos(i,1:size(smoothed_matrix,1))= current_peak_key;
    peak_matrix_combined_pos(i,size(peak_matrix_combined,2)) = current_peak;
    peak_matrix_combined_vals(i,size(peak_matrix_combined,2))= peak_matrix_combined(i,size(peak_matrix_combined,2));
    %Replace peak key with value:
    for k=1:size(smoothed_matrix,1)
        peak_key= current_peak_key(k);
        if peak_key > 0
            position_index= find (peak_key == peak_matrix_new(:,3,k));
            peak_matrix_combined_vals(i,k)= peak_matrix_new(position_index,5,k);
        end
        if peak_key == 0 
            peak_matrix_combined_vals(i,k)= 0;
        end
    end
    %Now add the peak indicies to the list of 'accounted vals'
    vals_to_add=unique(current_peak_key);
    for j=1:length(vals_to_add)
        if vals_to_add(j) > 0
        accounted_vals(counter)= vals_to_add(j);
        counter= counter +1;
        end
    end
    end
end


%This will end up getting rid of a lot of peaks if you are using the s/n
%corrected matrix: 

%delete rows with all zeros (ie extra rows): 
collapsed_matrix_size= sum(( sum(peak_matrix_combined_vals(:,1:(size(peak_matrix_combined,2) -1)),2) >0));
%peak_matrix_combined_vals_no_zeros= zeros(collapsed_matrix_size, size(peak_matrix_combined,2));
peak_index_pos= find(sum(peak_matrix_combined_vals(:,1:(size(peak_matrix_combined,2) -1)),2));

%now add the revelvant incides: 
peak_matrix_combined_vals_no_zeros= zeros(collapsed_matrix_size , size(peak_matrix_combined,2));
peak_matrix_combined_pos_no_zeros= zeros(collapsed_matrix_size , size(peak_matrix_combined,2));

for i=1:collapsed_matrix_size
    reference_index= peak_index_pos(i);
    peak_matrix_combined_vals_no_zeros(i,:)= peak_matrix_combined_vals(reference_index,:);
    peak_matrix_combined_pos_no_zeros(i,:)= peak_matrix_combined_pos(reference_index,:);
end

imagesc(peak_matrix_combined_vals_no_zeros(:,1:(size(peak_matrix_combined,2)-1)));

%delete rows with all zeros (ie extra rows): 
%collapsed_matrix_size= sum(peak_matrix_combined_vals(:,size(peak_matrix_combined,2)) > 0);

%peak_matrix_combined_vals_no_zeros= zeros(collapsed_matrix_size, size(peak_matrix_combined,2));
%peak_index_pos= find(peak_matrix_combined_vals(:, (size(peak_matrix_combined_vals,2))));

%now add the revelvant incides: 
%peak_matrix_combined_vals_no_zeros= zeros(collapsed_matrix_size , size(peak_matrix_combined,2));

%for i=1:collapsed_matrix_size
    %reference_index= peak_index_pos(i);
    %peak_matrix_combined_vals_no_zeros(i,:)= peak_matrix_combined_vals(reference_index,:);
%end

%imagesc(peak_matrix_combined_vals_no_zeros(:,1:(size(peak_matrix_combined,2)-1)));

%save matrix: 

dlmwrite( matrix_name, peak_matrix_combined_vals_no_zeros, 'delimiter', '\t');

%figure form: 

%figure()
%scatter(peak_matrix_combined_vals_no_zeros(:,5), peak_matrix_combined_vals_no_zeros(:,1));
%hold on; 
%scatter(peak_matrix_combined_vals_no_zeros(:,5), peak_matrix_combined_vals_no_zeros(:,2));
%hold on;
%scatter(peak_matrix_combined_vals_no_zeros(:,5), peak_matrix_combined_vals_no_zeros(:,3));
%hold on;
%scatter(peak_matrix_combined_vals_no_zeros(:,5), peak_matrix_combined_vals_no_zeros(:,4));
%hold on;
%legend(c_name);

%normalized peak matrix for visualization with 2 extra columns for variance and range: 
normalized_peaks= zeros(collapsed_matrix_size, ((size(peak_matrix_combined,2)-1)+3));

for i=1:collapsed_matrix_size
    normalized_peaks(i,1:(size(peak_matrix_combined,2)-1))= peak_matrix_combined_vals_no_zeros(i,1:(size(peak_matrix_combined,2)-1)) ./ max(peak_matrix_combined_vals_no_zeros(i,1:(size(peak_matrix_combined,2)-1)));
    %Calculate variance across each peak to find the most interesting cases: 
    %peak_var= var(normalized_peaks(i,1:(size(peak_matrix_combined,2)-1)),0,2);
    peak_var= var(peak_matrix_combined_vals_no_zeros(i,1:(size(peak_matrix_combined,2)-1)),0,2);
    normalized_peaks(i,((size(peak_matrix_combined,2)-1) +1))= peak_var;
    %now look at the difference between the maximum and minimum of a sample: 
    peak_range= range(peak_matrix_combined_vals_no_zeros(i,1:(size(peak_matrix_combined,2)-1)),2);
    normalized_peaks(i,((size(peak_matrix_combined,2)-1) +2))= peak_range;
    %what about the mean?
    peak_mean= mean(peak_matrix_combined_vals_no_zeros(i,1:(size(peak_matrix_combined,2)-1)));
    normalized_peaks(i,((size(peak_matrix_combined,2)-1) +3))= peak_mean;
end

% Sort the peaks by their variance:
 normalized_peaks_sorted= sortrows(normalized_peaks, ((size(peak_matrix_combined,2)-1) +1));

figure()
colormap('summer');
imagesc(normalized_peaks_sorted,[0 1]) 
colorbar();
shg

figure()
colormap('summer');
imagesc(normalized_peaks,[0 1]) 
colorbar();
title ('unsorted')
xlabel(c_name);
shg

dlmwrite( 'norm_tet18', normalized_peaks, 'delimiter', '\t');
dlmwrite( 'peak_pos_tet18', peak_matrix_combined_vals_no_zeros(:,size(peak_matrix_combined_vals_no_zeros,2)), 'delimiter', '\t');
dlmwrite( 'peak_all_pos_tet18', peak_matrix_combined_pos_no_zeros, 'delimiter', '\t');
dlmwrite( 'peak_all_vals_tet18', peak_matrix_combined_vals_no_zeros, 'delimiter', '\t');


%%% Visualization of peak matrix: 

%peak dot visualization figure for the first four samples(might be the same
%as above:
%figure()
%scatter(peak_matrix_combined_vals_no_zeros(:,5), normalized_peaks(:,1));
%hold on; 
%scatter(peak_matrix_combined_vals_no_zeros(:,5), normalized_peaks(:,2));
%hold on;
%scatter(peak_matrix_combined_vals_no_zeros(:,5), normalized_peaks(:,3));
%hold on;
%scatter(peak_matrix_combined_vals_no_zeros(:,5), normalized_peaks(:,4));
%hold on;
%legend(c_name);
%non-normalized version( scale feels a little better)
%figure()
%scatter(peak_matrix_combined_vals_no_zeros(:,5), peak_matrix_combined_vals_no_zeros(:,1));
%hold on; 
%scatter(peak_matrix_combined_vals_no_zeros(:,5), peak_matrix_combined_vals_no_zeros(:,2));
%hold on;
%scatter(peak_matrix_combined_vals_no_zeros(:,5), peak_matrix_combined_vals_no_zeros(:,3));
%hold on;
%scatter(peak_matrix_combined_vals_no_zeros(:,5), peak_matrix_combined_vals_no_zeros(:,4));
%hold on;
%legend(c_name);


%To evenly space all peaks: 

y_pos= 1:size(peak_matrix_combined_vals_no_zeros, 1);
figure()
scatter(y_pos, peak_matrix_combined_vals_no_zeros(:,1));
hold on; 
scatter(y_pos, peak_matrix_combined_vals_no_zeros(:,2));
hold on;
scatter(y_pos, peak_matrix_combined_vals_no_zeros(:,3));
hold on;
%scatter(y_pos, peak_matrix_combined_vals_no_zeros(:,4));
hold on;
%legend(c_name);

%Boxplot showing peak by peak variation- x labels are peak positions:
figure();
boxplot( peak_matrix_combined_vals_no_zeros(:,1:3)', peak_matrix_combined_vals_no_zeros(:,4));


%New thing- make a plot of the variance or ranges across the chromatogram-
%can compare these traces across conditions:

plotting_matrix= zeros((size(TIC_matrix,1)+3), size(TIC_matrix,2));

for i= 1:size(peak_matrix_combined_vals_no_zeros,1)
    peak_location= peak_matrix_combined_vals_no_zeros(i,size(peak_matrix_combined_vals_no_zeros,2));
    plotting_matrix(:,peak_location)= normalized_peaks(i,:);
end
figure();
%to plot variance:
plot(plotting_matrix((size(plotting_matrix,1)-1),:), '-ko','LineWidth',.5,'MarkerFaceColor',[.49 1 .63],'MarkerSize',7);
