# Supplementary material for: Saccharomyces cerevisiae mitochondria are required for optimal attractiveness to Drosophila melanogaster
Source: PLoS One. 2014 Dec 2;9(12):e113899. doi: 10.1371/journal.pone.0113899 (PMC4252075; doi:10.1371/journal.pone.0113899)
Supplement: S1 Scripts — Scripts used in analysis of GC-MS data. (ZIP) [file pone.0113899.s008.zip › Scripts Supplement/GC_MS_parse_double_calls.m]

%[parsed_matrix, parsed_matrix_no_repeats,parsed_vals_matrix_no_repeats,parsed_vals_normalized_no_repeats]=GC_MS_parse_double_calls(peak_matrix_combined_pos_no_zeros,peak_matrix_combined_vals_no_zeros,normalized_peaks);

function[parsed_matrix, parsed_matrix_no_repeats, parsed_vals_matrix_no_repeats,parsed_vals_normalized_no_repeats]=GC_MS_parse_double_calls(peak_matrix_combined_pos_no_zeros,peak_matrix_combined_vals_no_zeros,normalized_peaks)

parsed_matrix= zeros( size(peak_matrix_combined_pos_no_zeros,1), size(peak_matrix_combined_pos_no_zeros, 2));

rows_to_trim= ones(1, size(peak_matrix_combined_pos_no_zeros,1));

for j=1:(size(peak_matrix_combined_pos_no_zeros,2) -1)
    for i= 1:size(peak_matrix_combined_pos_no_zeros,1)
        current_val= peak_matrix_combined_pos_no_zeros(i,j);
        current_line= peak_matrix_combined_pos_no_zeros(i,:); 
        if current_val == sum(current_line(1:size(current_line,2)-1));
            if current_val == size(peak_matrix_combined_pos_no_zeros,1)
                parsed_matrix(i,:)= current_line;
            end
            if current_val < size(peak_matrix_combined_pos_no_zeros,1)
                next_val= peak_matrix_combined_pos_no_zeros(i+1, j);
                if current_val == next_val 
                rows_to_trim(i)= 0;
                current_line(j)= 0;
                next_line= peak_matrix_combined_pos_no_zeros(i+1,:);
                %get rid of the peak call value so this column isnt added
                %together
                next_line(size(current_line,2))= 0;
                %combine the lines:
                new_line = current_line + next_line;
                
                parsed_matrix(i,:)= new_line;
                end
            end
        end
        
        if current_val ~= sum(current_line)
            parsed_matrix(i,:)= current_line;
        end
    end
end 

%Delete repeat rows from martix:

index_of_non_unique_peaks= find(rows_to_trim==0);
number_of_non_unique_peaks= size(index_of_non_unique_peaks,2);

parsed_matrix_no_repeats= parsed_matrix; 

parsed_matrix_no_repeats(index_of_non_unique_peaks, :)= [];

%Delete repeat rows from values matrix: 

parsed_vals_matrix_no_repeats= peak_matrix_combined_vals_no_zeros;
parsed_vals_matrix_no_repeats(index_of_non_unique_peaks, :)= [];

parsed_vals_normalized_no_repeats= normalized_peaks;
parsed_vals_normalized_no_repeats(index_of_non_unique_peaks, :)= [];

dlmwrite( 'parsed_matrix_tet18',parsed_matrix , 'delimiter', '\t');
dlmwrite( 'parsed_matrix_no_repeats_tet18',parsed_matrix_no_repeats , 'delimiter', '\t');
dlmwrite( 'parsed_vals_no_repeats_tet18', parsed_vals_matrix_no_repeats, 'delimiter', '\t');
dlmwrite( 'parsed_vals_normalized_no_repeats_tet18',parsed_vals_normalized_no_repeats , 'delimiter', '\t');

end
