# Supplementary material for: Saccharomyces cerevisiae mitochondria are required for optimal attractiveness to Drosophila melanogaster
Source: PLoS One. 2014 Dec 2;9(12):e113899. doi: 10.1371/journal.pone.0113899 (PMC4252075; doi:10.1371/journal.pone.0113899)
Supplement: S1 Scripts — Scripts used in analysis of GC-MS data. (ZIP) [file pone.0113899.s008.zip › Scripts Supplement/GC_MS_peak_finder.m]

% [peak_pos, start_list, end_list, smoothed_matrix, peak_matrix_new, peak_matrix_sn]=peak_finder_kelly_3(TIC_matrix,c_name, peak_windows, baseline_corrected_TICs,lowest_cutoff, SD_matrix, 'test');

function[peak_pos, start_list, end_list, smoothed_matrix, peak_matrix_new, peak_matrix_sn]= peak_finder_kelly_3(TIC_matrix, c_name, peak_windows, baseline_corrected_TICs,lowest_cutoff, SD_matrix, trial_name)

sum_pos=sum(peak_windows,1);
%imagesc(sum_pos)
%colorbar()

%now define each peak position as each continous block of data (>0) across
%all relevant sets: 

peak_pos= sum_pos >=1;
%figure()
%imagesc(peak_pos);

%Identify the indices for the start and ends of peak regions: 
[~,peak_index_pos]= find(peak_pos >= 1);
%sum_peaks= sum_pos >= (size(baseline_corrected_TICs, 1) -1);
[~,peak_index_neg]= find(peak_pos == 0);
%sum_breaks= sum_pos <= 1;

subplot(2,1,1)
imagesc(peak_pos)
colorbar();
subplot(2,1,2)
imagesc(sum_pos)
colorbar();

%now, need to find a way to define each individual element: 
%Initialize: 
start_list=zeros(1,size(TIC_matrix,2));
end_list=zeros(1,size(TIC_matrix,2));
new_start_val= peak_index_pos(1);
new_stop_val= peak_index_neg(1);

counter = 1; 
start_list(counter)= new_start_val;
end_list(counter)= new_stop_val;

%Find the right cutoff (might need to add in something for the end values)

%Determine if the last index is a start or a stop: 
length_start_peak_index= size(peak_index_pos,2);
length_end_peak_index= size(peak_index_neg,2); 

last_start_val= peak_index_pos(length_start_peak_index);
last_end_val= peak_index_neg(length_end_peak_index);

%If last start position is smaller than the last stop, we just need to find
%the place where the last start position is greater than the second to last
%stop. 
%if last_start_val < last_end_val
    %peak_cutoff= last_start_val;
%end

%if last_start_val > last_end_val
    %peak_index_cutoff= find (peak_index_neg < last_start_val, 1, 'last');
    %peak_index_cutoff= find (peak_index_pos < last_end_val, 1, 'last');
    %peak_cutoff = peak_index_pos(peak_index_cutoff);
%end

%Got rid of the above loop by adding in conditions in the while loop below:

peak_cutoff= last_start_val;

while new_stop_val < peak_cutoff
%while new_stop_val <= (peak_index_neg(size(peak_index_neg,2))-1)
    counter = counter +1;
    start_val_old = new_start_val; 
    stop_val_old = new_stop_val; 
    clear new_start_val new_stop_val
    next_start_index =find(peak_index_pos > stop_val_old, 1, 'first');
    new_start_val= peak_index_pos(next_start_index);
    if new_start_val < last_end_val
        next_stop_index= find(peak_index_neg > new_start_val, 1, 'first');
        new_stop_val= peak_index_neg(next_stop_index);
    end
    if new_start_val > last_end_val;
        new_stop_val = last_start_val;
    end
    start_list(counter)= new_start_val;
    end_list(counter)= new_stop_val;
end;

%Now trim off the trailing zeros from each list: 

last_peak_start_index= find( start_list, 1, 'last');
last_peak_end_index= find( end_list, 1, 'last');

start_list= start_list(1:last_peak_start_index);
end_list= end_list(1:last_peak_end_index);

%Plot the results:
for i=1:size(baseline_corrected_TICs,1)
plot(baseline_corrected_TICs(i,:));
hold on; 
end
y_vals= ones(1, size(start_list,2));
%y_vals= y_vals .* max(baseline_corrected_TICs(1,:));
plot(start_list, y_vals, 'g.')
hold on; 
plot(end_list, y_vals, 'r.');
title(size(start_list,2));

%%% Smooth the peaks in each "peak" region: 
smoothed_matrix = zeros(size(baseline_corrected_TICs,1), size(baseline_corrected_TICs,2));
for i = 1:size(start_list,2)
    peak_start= start_list(i);
    peak_end= end_list(i);
    for k = 1:size(TIC_matrix,1)
        peak= baseline_corrected_TICs(k, peak_start:peak_end);
        %if length(peak) <= 4
            %smoothed_peak= smooth(peak, 4, 'loess');
        %end
        %if length(peak) > 4
        smoothed_peak= smooth(peak, (.05*length(peak)), 'loess');
        %end
        %smoothed_peak= smooth(peak, (.10*length(peak)), 'sgolay');
        smoothed_matrix(k,peak_start:peak_end)= smoothed_peak;
    end
end

%replace all negative values in the smoothed with zeros: 

smoothed_matrix(smoothed_matrix<0)= 0;

%%% Now more precisely define each peak element, first find the max point
%%% and the first lowest points in either direction and then take the first
%%% and second derivatives in each direction:

start_list_new=zeros(size(smoothed_matrix,1),size(smoothed_matrix,2));
end_list_new=zeros(size(smoothed_matrix,1),size(smoothed_matrix,2));
peak_top_list= zeros(size(smoothed_matrix,1), size(smoothed_matrix,2));
start_and_end_list= zeros(size(smoothed_matrix,1), size(smoothed_matrix,2));


for j=1:size(smoothed_matrix,1)
    for c=1:length(start_list)
        peak1= smoothed_matrix(j,start_list(c):end_list(c));
        peak1_d= diff(peak1);
        %now find inflection points in each set: 
        peak_tops= zeros(1, length(peak1));
        for i=1:(length(peak1_d)-1)
            val_1= peak1_d(i);
            val_2= peak1_d(i+1);
            if (val_1*val_2) < 0 && val_1 > 0
                peak_tops(i)=1;
            end
        end
        peak_tops_in= find(peak_tops >0);
        peak_loc= peak_tops .* peak1;
        peak_valleys= zeros(1, length(peak1));
        for u=1:(length(peak1_d)-1)
            val_1= peak1_d(u);
            val_2= peak1_d(u+1);
            if (val_1*val_2) <= 0 && val_2 >= 0
                peak_valleys(u)=1;
            end
        end
        peak_valleys_in= find(peak_valleys >0);
        peak_loc2= peak_valleys .* peak1; 
        %define peak boundaries: 
        peak_start_new= 1;
        peak_TIC_context=start_list(c):end_list(c);
        for i = 1:length(peak_tops_in);
            peak_top=peak_tops_in(i);
            if peak_top < max(peak_valleys_in)
                %i
                peak_endpoint_in=find(peak_valleys_in > peak_top, 1, 'first');
                peak_end_new=peak_valleys_in(peak_endpoint_in);
                start_in_context= peak_TIC_context(peak_start_new);
                top_in_context= peak_TIC_context(peak_top);
                end_in_context= peak_TIC_context(peak_end_new);
                start_list_new(j,start_in_context)= 1;
                start_and_end_list(j,start_in_context)= 1;
                start_and_end_list(j,end_in_context)= 1;
                end_list_new(j,end_in_context) = 1;
                peak_top_list(j,top_in_context) =1; 
                peak_start_new= peak_end_new;
            else
                %peak_top
                start_in_context= peak_TIC_context(peak_start_new);
                top_in_context= peak_TIC_context(peak_top);
                end_in_context= end_list(c);
                start_list_new(j,start_in_context)= 1;
                start_and_end_list(j,start_in_context)= 1;
                start_and_end_list(j,end_in_context)= 1;
                end_list_new(j,end_in_context) = 1;
                peak_top_list(j,top_in_context) =1;
                peak_start_new= end_list(c);
                %peak_start_new= peak_end_new;
            end
        end
    end
    %visualize
    figure()
    plot(peak_top_list(j,:) .* smoothed_matrix(j,:))
    hold on; 
    plot((start_and_end_list(j,:) .* smoothed_matrix(j,:)), 'g')
    plot(smoothed_matrix(j,:), 'r')
    shg
end

%subplot(3,1,1)
%imagesc(start_list_new)
%subplot(3,1,2)
%imagesc(end_list_new)
%subplot(3,1,3)
%imagesc(peak_top_list)

%trying to get a new start and end list( not working right now!)

%figure out the number of peaks im working with: 
peak_numbers= zeros(1, size(smoothed_matrix,1));
for i=1:size(smoothed_matrix,1)
    peak_numbers(i)= size((find(peak_top_list(i,:)>0)), 2);
end

peak_matrix_new= zeros(max(peak_numbers),7, size(smoothed_matrix,1));
%end_list_new_index = zeros(size(start_list_new,1), size(start_list_new,2));

for i=1:size(smoothed_matrix,1)
    local_start_list_in= find(start_list_new(i,:)>0);
    local_end_list_in= find(end_list_new(i,:)>0);
    local_peak_top_list = find(peak_top_list(i,:)>0);
        for j=1:peak_numbers(i)
            local_start= local_start_list_in(j);
            local_end= local_end_list_in(j);
            local_peak_pos= local_peak_top_list(j);
            base_TIC_sum= sum(baseline_corrected_TICs(i,local_start:local_end));
            smoothed_TIC_sum= sum(smoothed_matrix(i,local_start:local_end));
            SD_TIC_sum= sum(SD_matrix(i,local_start:local_end));
            peak_background_ratio= smoothed_matrix(i,local_peak_pos)/lowest_cutoff;
            peak_matrix_new(j,1,i)= local_start;
            peak_matrix_new(j,2,i)= local_end;
            peak_matrix_new(j,3,i)= local_peak_pos;
            peak_matrix_new(j,4,i)= base_TIC_sum;
            peak_matrix_new(j,5,i)= smoothed_TIC_sum;
            peak_matrix_new(j,6,i)= SD_TIC_sum;
            peak_matrix_new(j,7,i)= peak_background_ratio;
        end
end

%Make an alternative matrix using a signal to noise ratio: 

peak_matrix_sn= zeros(max(peak_numbers),7, size(smoothed_matrix,1));
%end_list_new_index = zeros(size(start_list_new,1), size(start_list_new,2));

for i=1:size(smoothed_matrix,1)
    local_start_list_in= find(start_list_new(i,:)>0);
    local_end_list_in= find(end_list_new(i,:)>0);
    local_peak_top_list = find(peak_top_list(i,:)>0);
        for j=1:peak_numbers(i)
            local_start= local_start_list_in(j);
            local_end= local_end_list_in(j);
            local_peak_pos= local_peak_top_list(j);
            base_TIC_sum= sum(baseline_corrected_TICs(i,local_start:local_end));
            smoothed_TIC_sum= sum(smoothed_matrix(i,local_start:local_end));
            SD_TIC_sum= sum(SD_matrix(i,local_start:local_end));
            peak_background_ratio= smoothed_matrix(i,local_peak_pos)/lowest_cutoff;
            %start_stop(1)= smoothed_matrix(i,local_start);
            %start_stop(2)= smoothed_matrix(i,local_end);
            %peak_background_ratio= smoothed_matrix(i,local_peak_pos)/(mean(start_stop)+1);
            %peak_background_ratio= smoothed_matrix(i,local_peak_pos)/(min(start_stop)+1);
            if peak_background_ratio > 5
                peak_matrix_sn(j,1,i)= local_start;
                peak_matrix_sn(j,2,i)= local_end;
                peak_matrix_sn(j,3,i)= local_peak_pos;
                peak_matrix_sn(j,4,i)= base_TIC_sum;
                peak_matrix_sn(j,5,i)= smoothed_TIC_sum;
                peak_matrix_sn(j,6,i)= SD_TIC_sum;
                peak_matrix_sn(j,7,i)= peak_background_ratio;
            end
            if peak_background_ratio < 5
                peak_matrix_sn(j,1,i)= 0;
                peak_matrix_sn(j,2,i)= 0;
                peak_matrix_sn(j,3,i)= 0;
                peak_matrix_sn(j,4,i)= 0;
                peak_matrix_sn(j,5,i)= 0;
                peak_matrix_sn(j,6,i)= 0;
                peak_matrix_sn(j,7,i)= peak_background_ratio;
            end
        end
end


%cool way to visualize the results: 
%figure();
%scatter(peak_matrix_new(:,3,1), peak_matrix_new(:,4,1));
%hold on; 
%scatter(peak_matrix_new(:,3,2), peak_matrix_new(:,4,2));
%hold on;
%scatter(peak_matrix_new(:,3,3), peak_matrix_new(:,4,3));
%hold on;
%scatter(peak_matrix_new(:,3,4), peak_matrix_new(:,4,4));
%legend(c_name)

%Save data: 
dlmwrite( trial_name, peak_matrix_new);
end
