# Supplementary material for: Saccharomyces cerevisiae mitochondria are required for optimal attractiveness to Drosophila melanogaster
Source: PLoS One. 2014 Dec 2;9(12):e113899. doi: 10.1371/journal.pone.0113899 (PMC4252075; doi:10.1371/journal.pone.0113899)
Supplement: S1 Scripts — Scripts used in analysis of GC-MS data. (ZIP) [file pone.0113899.s008.zip › Scripts Supplement/GC_MS_sn_corrected_chromatograms.m]

sn_matrix= smoothed_matrix; 

for i=1:size(smoothed_matrix,1)
    for j=1:size(peak_matrix_sn,1)
        if peak_matrix_sn(j,7,i) < 5
            local_start= peak_matrix_sn(j,1,i);
            local_end= peak_matrix_sn(j,2,i);
            if local_start >0
                %if local_end - local_start <10
                    zeros_to_add= zeros(1,(local_end- local_start +1));
                    sn_matrix(i,local_start:local_end)= zeros_to_add;
                %end
            end
        end
    end
end
      

figure()
plot(smoothed_matrix(2,:), 'r');
hold on; 
plot(sn_matrix(2,:), 'b');

%%%To plot six chromatograms: 

figure()
plot(sn_matrix(1,:), 'b')
hold on; 
plot(sn_matrix(2,:), 'r')
plot(sn_matrix(3,:), 'g')
plot(sn_matrix(4,:), 'c')
plot(sn_matrix(5,:), 'k')
plot(sn_matrix(6,:), 'm')
shg

%%% Now plot as a time course: 

%For new timecourse data: 
%For 42a timecourse(2/18):
TIC_for_figure_mat(1)= 1; 
TIC_for_figure_mat(2)= 4;
TIC_for_figure_mat(3)= 2;
TIC_for_figure_mat(4)= 5;
TIC_for_figure_mat(5)= 3; 
TIC_for_figure_mat(6)= 6;
groups= [1,3,5];
legend= {'1daysn_n', '2daysn_n', '3daysn_n'};


%Figure out the aspect ratio to use to shape the figure: 
largest_y= max(max(sn_matrix, [], 2)); 
%Can use command below to change the scale of the figure
%largest_y= .50*(largest_y);
x_max= size(sn_matrix,2); 
Aspect_ratio= x_max/1; 

for j=1:length(groups)
    code=groups(j);
    TIC_1= sn_matrix(TIC_for_figure_mat (code),:)./largest_y;
    TIC_2= sn_matrix(TIC_for_figure_mat(code+1),:)./largest_y;

    figure();
    %ylabel('Total Ion Abundance', 'FontSize',16);
    %xlabel('Scan position', 'FontSize',16);
    set(gca,'FontSize',16);
    set(gca, 'DataAspectRatio', [700 1 1]);
    set(gca, 'YLim', [-1 1]);
    set(gca,'YGrid','on');
    set(gca,'XGrid','on');
    hold all; 
    plot(TIC_1, 'LineWidth', 1, 'Color', 'r')
    plot(TIC_2*-1, 'LineWidth', 1,'Color', 'b')
    %trying to clip the end of the chromatogram since there is a big
    %siloxane peak
    set(gca, 'XLim', [-100 4000]);
    %title(legend{j});
    
    set(gcf,'PaperSize',[25 10],'PaperPosition',[0 0 25 10]); print(gcf,'-depsc', legend{j});

end
